# Supplementary material for: Multi-Omics Characterization of Peripheral Blood Molecular Profiles in Hypertensive Aging Ailuropoda melanoleuca with Levamlodipine Intervention: Exploratory Analysis of ACE2 and Time-Resolved Transcriptomic Patterns
Source: Animals (Basel). 2026 Jul 8;16(14):2116. doi: 10.3390/ani16142116 (PMC13405690; doi:10.3390/ani16142116)
Supplement: Supplementary file 1 [file animals-16-02116-s001.zip › Table S1.xlsx]

## Sheet: data_table
Table S1: Quality control statistics for RNA-seq data
	library	raw_reads	raw_bases	clean_reads	clean_bases	error_rate	Q20	Q30	GC_pct	total_reads	total_map	unique_map	multi_map	read1_map	read2_map	positive_map	negative_map	splice_map	unsplice_map	proper_map
Shulan	FRAS250214828-1r	56303886	8.45G	55950592	8.39G	0.01	99.01	95.9	53.94	55950592	48488971(86.66%)	46600338(83.29%)	1888633(3.38%)	23367013(41.76%)	23233325(41.52%)	23285477(41.62%)	23314861(41.67%)	17277422(30.88%)	29322916(52.41%)	42653920(76.23%)
Gaogao	FRAS250214829-1r	50259476	7.54G	45928978	6.89G	0.01	99.11	96.11	53.36	45928978	41321764(89.97%)	39683740(86.4%)	1638024(3.57%)	19897984(43.32%)	19785756(43.08%)	19849140(43.22%)	19834600(43.19%)	14368104(31.28%)	25315636(55.12%)	37013178(80.59%)
Ximeng	FRAS250214830-1r	47097244	7.06G	46878248	7.03G	0.01	99.1	96.19	53.03	46878248	41936524(89.46%)	39857105(85.02%)	2079419(4.44%)	19982741(42.63%)	19874364(42.4%)	19922334(42.5%)	19934771(42.52%)	14720856(31.4%)	25136249(53.62%)	37163044(79.28%)
Tiantian	FRAS250214831-1r	63103772	9.47G	58296168	8.74G	0.01	99.09	96.12	53.09	58296168	53006840(90.93%)	51086007(87.63%)	1920833(3.29%)	25621895(43.95%)	25464112(43.68%)	25551601(43.83%)	25534406(43.8%)	18643847(31.98%)	32442160(55.65%)	48044938(82.42%)
Zhangka	FRAS250214832-1r	46989312	7.05G	43287322	6.49G	0.01	99.13	96.16	52.44	43287322	39354639(90.91%)	37424390(86.46%)	1930249(4.46%)	18763693(43.35%)	18660697(43.11%)	18723455(43.25%)	18700935(43.2%)	13346912(30.83%)	24077478(55.62%)	35006526(80.87%)
Yangyang	FRAS250214833-1r	47181340	7.08G	44429774	6.66G	0.01	99.1	95.98	53.84	44429774	40835112(91.91%)	39071371(87.94%)	1763741(3.97%)	19589958(44.09%)	19481413(43.85%)	19552116(44.01%)	19519255(43.93%)	14857536(33.44%)	24213835(54.5%)	36911610(83.08%)
