# Supplementary material for: Multi-Omics Characterization of Peripheral Blood Molecular Profiles in Hypertensive Aging Ailuropoda melanoleuca with Levamlodipine Intervention: Exploratory Analysis of ACE2 and Time-Resolved Transcriptomic Patterns
Source: Animals (Basel). 2026 Jul 8;16(14):2116. doi: 10.3390/ani16142116 (PMC13405690; doi:10.3390/ani16142116)
Supplement: Supplementary file 1 [file animals-16-02116-s001.zip › Table S2.xlsx]

## Sheet: Sheet1
	Table S2: Quantity statistics of ATAC-seq data
		Gaogao	Shulan	Ximeng	Zhangka	Yangyang	Tiantian
	Raw Reads	70023413	93590917	62920813	83827055	82159820	82775314
	Clean Reads	68890075	91976058	61961650	82367310	80868742	81334902
	Q20	0.9875	0.9867	0.9869	0.9864	0.9874	0.9865
	Q30	0.944	0.941	0.9413	0.9398	0.9437	0.9402
	Mapping Rate	58119205(92.18%)	77414968(92.34%)	52983181(91.45%)	69396800(92.33%)	69245410(92.10%)	68082747(92.53%)
	Fragment_length	216(predicted)	227(predicted)	188(predicted)	230(predicted)	206(predicted)	224(predicted)
	Count_of_peak	49702	69589	41165	56711	29781	67956
	FRiP	0.111662	0.138183	0.071599	0.13207	0.052159	0.17613
	Count_of_summits	60094	85459	48160	71152	35497	85158
