# Supplementary material for: Multi-Omics Characterization of Peripheral Blood Molecular Profiles in Hypertensive Aging Ailuropoda melanoleuca with Levamlodipine Intervention: Exploratory Analysis of ACE2 and Time-Resolved Transcriptomic Patterns
Source: Animals (Basel). 2026 Jul 8;16(14):2116. doi: 10.3390/ani16142116 (PMC13405690; doi:10.3390/ani16142116)
Supplement: Supplementary file 1 [file animals-16-02116-s001.zip › Table S3.xlsx]

## Sheet: Sheet1
	Table S3: Cell quantity statistics of scRNA-seq
		Gaogao	Shulan	Ximeng	Zhangka	Yangyang	Tiantian	Total
	Raw Reads	347784250	351885044	371922557	436718896	410953908	350226158	2269490813
	Raw Bases(G)	104.34	105.57	111.58	131.02	123.29	105.07	680.87
	Q20(%)	98.8	98.85	98.8	98.87	98.84	98.8
	Q30(%)	96.07	96.22	96.2	96.33	96.23	96.07
	GC Content(%)	46.84	46.29	45.95	45.63	45.45	47.09
	Estimated Number of Cells	15034	12057	31880	12878	15348	15392	102589
	Mean Reads per Cell	23133	29185	11666	33912	26776	22754	147426
	Median Genes per Cell	1598	1883	760	1663	1575	1638	9117
	Number of Reads	347784250	351885044	371922557	436718896	410953908	350226158	2269490813
	Valid Barcodes	0.944	0.948	0.948	0.956	0.955	0.936
	Sequencing Saturation	0.556	0.586	0.608	0.661	0.654	0.512
	Q30 Bases in Barcode	0.974	0.973	0.974	0.975	0.974	0.973
	Q30 Bases in RNA Read	0.961	0.962	0.962	0.963	0.962	0.961
	Q30 Bases in UMI	0.978	0.979	0.979	0.979	0.979	0.978
	Reads Mapped to Genome	0.916	0.937	0.927	0.944	0.941	0.92
	Reads Mapped Confidently to Genome	0.891	0.912	0.902	0.918	0.915	0.898
	Reads Mapped Confidently to Intergenic Regions	0.293	0.31	0.31	0.31	0.31	0.306
	Reads Mapped Confidently to Intronic Regions	0.241	0.283	0.266	0.259	0.259	0.218
	Reads Mapped Confidently to Exonic Regions	0.357	0.319	0.327	0.349	0.346	0.374
	Reads Mapped Confidently to Transcriptome	0.539	0.539	0.514	0.546	0.542	0.532
	Reads Mapped Antisense to Gene	0.05	0.054	0.07	0.054	0.055	0.051
	Fraction Reads in Cells	0.929	0.905	0.778	0.868	0.904	0.851
	Total Genes Detected	17248	17155	17278	17212	17350	17214	103457
	Median UMI Counts per Cell	3645	4171	1109	3870	3499	3716	20010
	min.cells	3	3	3	3	3	3	18
	low.thresholds_nGene	200	200	200	200	200	200	1200
	high.thresholds_nGene	4500	4500	3500	4500	4000	4500	25500
	high.thresholds_percent.mito	-	-	-	-	-	-	0
	high.thresholds_percent.HB	-	-	-	-	-	-	0
	gene_number	17248	17155	17278	17212	17350	17214	103457
	cell_number	15034	12057	31880	12878	15348	15392	102589
	nGene_median	1598	1883	760	1663	1575	1638	9117
	gene_number_filtered	15794	15617	15870	15755	15914	15816	94766
	cell_number_filtered	13415	10982	25256	11679	13610	13751	88693
	nGene_median_filtered	1510	1782	669	1613	1505	1548	8627
