# Supplementary material for: Multi-Omics Characterization of Peripheral Blood Molecular Profiles in Hypertensive Aging Ailuropoda melanoleuca with Levamlodipine Intervention: Exploratory Analysis of ACE2 and Time-Resolved Transcriptomic Patterns
Source: Animals (Basel). 2026 Jul 8;16(14):2116. doi: 10.3390/ani16142116 (PMC13405690; doi:10.3390/ani16142116)
Supplement: Supplementary file 1 [file animals-16-02116-s001.zip › Table S4.xlsx]

## Sheet: 表格_20260629
Table S4：Summary of cell-type annotation evidence for all scRNA-seq clusters
Cluster ID	Putative cell type	Canonical mammalian DC marker genes	Giant panda homologs	Top cluster-specific signature genes	Annotation confidence
1	Putative DC	ITGAX, MHCII family, FLT3, XCR1, CLEC9A	ITGAX, H2-DMA, FLT3, XCR1, CLEC9A	FRY, NRGN, CADPS2, CTSH, CD74	Moderate
11	Putative DC	ITGAX, MHCII family, FLT3, CD1C	ITGAX, H2-DMB1, FLT3, CD1C	FRY, NRGN, CADPS2, HLA-DRA, SLC11A1	Moderate
13	Putative DC	ITGAX, MHCII family, SIRPA	ITGAX, H2-OB, SIRPA	FRY, NRGN, CADPS2, MERTK, LAMP3	Moderate
28	Putative DC	ITGAX, MHCII family, CLEC10A	ITGAX, H2-EA, CLEC10A	FRY, NRGN, CADPS2, CSF1R, CD83	Moderate
Other immune clusters (e.g. T, NK, monocyte)	Confirmed immune subsets	Corresponding canonical lineage markers	Giant panda orthologs	Respective cluster top DEGs	High
Unassigned unknown clusters	Unclassified immune-like cells	No consistent canonical lineage markers detected	N/A	Weak non-specific enriched genes	Low
Note: FRY, NRGN and CADPS2 are cluster-specific enriched transcripts for putative DC clusters (1,11,13,28) but are not recognized as canonical mammalian dendritic cell markers. Moderate confidence for DC annotation is assigned only due to concurrent low expression of core DC lineage orthologs (ITGAX/MHCII/FLT3) within these four clusters. All clusters marked “Low confidence” lack matching conserv…
